# Supplementary material for: The O-Ag Antibody Response to Francisella Is Distinct in Rodents and Higher Animals and Can Serve as a Correlate of Protection
Source: Pathogens. 2021 Dec 20;10(12):1646. doi: 10.3390/pathogens10121646 (PMC8704338; doi:10.3390/pathogens10121646)
Supplement: Supplementary file 1 [file pathogens-10-01646-s001.zip]

Archive with 1 entries (1 files):
- pathogens-1479556-supplementary.pdf
